# Supplementary material for: Nutrition and Rheumatoid Arthritis Onset: A Prospective Analysis Using the UK Biobank
Source: Nutrients. 2022 Apr 8;14(8):1554. doi: 10.3390/nu14081554 (PMC9025922; doi:10.3390/nu14081554)
Supplement: Supplementary file 1 [file nutrients-14-01554-s001.zip]

Archive with 1 entries (1 files):
- nutrients-1613610-supplementary.pdf
